# Supplementary material for: Development of a Novel IHC Assay for PD-L1 Detection in Non-Small Cell Lung Cancer
Source: Biomedicines. 2025 Sep 26;13(10):2359. doi: 10.3390/biomedicines13102359 (PMC12562258; doi:10.3390/biomedicines13102359)
Supplement: Supplementary file 1 [file biomedicines-13-02359-s001.zip]

Archive with 1 entries (1 files):
- biomedicines-3813511-supplementary.pdf
